# Supplementary material for: Variation in Atmospheric 137Cs and the Carriers in Aerosol Samples Obtained from a Heavily Contaminated Area of Fukushima Prefecture
Source: Toxics. 2026 Jan 19;14(1):88. doi: 10.3390/toxics14010088 (PMC12845861; doi:10.3390/toxics14010088)
Supplement: Supplementary file 1 [file toxics-14-00088-s001.zip]

Archive with 1 entries (1 files):
- toxics-4089600-supplementary.pdf
